# Supplementary material for: Comparing Essentiality of SOS1-Mediated Na+ Exclusion in Salinity Tolerance between Cultivated and Wild Rice Species
Source: Int J Mol Sci. 2022 Aug 31;23(17):9900. doi: 10.3390/ijms23179900 (PMC9456175; doi:10.3390/ijms23179900)
Supplement: Supplementary file 1 [file ijms-23-09900-s001.zip]

Archive with 1 entries (1 files):
- ijms-1886257-supplementary.pdf
